# Supplementary material for: Genome-Wide Analysis of miR159 Gene Family and Predicted Target Genes Associated with Environmental Stress in Dendrobium officinale: A Bioinformatics Study
Source: Genes (Basel). 2022 Jul 8;13(7):1221. doi: 10.3390/genes13071221 (PMC9320484; doi:10.3390/genes13071221)
Supplement: Supplementary file 1 [file genes-13-01221-s001.zip › Table S1-revision highlighted with red.xlsx]

## Sheet: Table S1
Supplementary table S1. Summary information of predicted cis-acting elements in the promoter of Dof-MIR159 gene family.
Dof-MIRNA159 gene family	Predicted cis-acting elements in the region of promoter
	light-response	low temperature-response	anaerobic-response	drought-response	ABA-response	MeJA-response	SA-response	GA-response	auxin-response	defense and stress response	seed-spefic-regulation	palisade mesophyll cells-specific	meristem-specific	endosperm-specific	circadian control	cell cycle regulation	protein metabolism regulation
Dof-MIR159a	17	0	2	1	1	4	0	0	0	0	1	0	0	0	0	0	0
Dof-MIR159b	9	0	2	1	1	2	0	2	1	1	0	1	0	0	0	0	0
Dof-MIR159c	13	1	0	0	2	0	0	0	0	0	0	0	0	0	0	0	0
Dof-MIR159d	17	0	2	1	0	4	2	0	0	0	2	0	0	0	0	0	0
Dof-MIR159e	14	1	1	0	2	6	0	0	1	1	0	0	0	0	1	1	1
Dof-MIR159f	5	0	0	1	2	0	0	2	0	0	0	1	1	0	0	0	0
Dof-MIR159g1	6	0	2	1	2	2	0	1	0	2	0	0	0	0	0	0	2
Dof-MIR159g2	8	0	2	0	3	2	0	0	0	2	0	0	0	0	0	0	2
Dof-MIR159g3	9	1	2	0	5	8	2	1	0	3	0	0	0	0	0	0	3
Dof-MIR159h	8	0	2	1	0	0	1	0	0	0	0	0	2	0	0	0	0
Dof-MIR159i	9	0	4	0	0	2	0	1	0	0	0	1	0	1	0	1	1
Dof-MIR159j	14	0	3	0	2	4	1	0	0	0	0	0	0	0	0	0	2
