# Supplementary material for: Genome-Wide Analysis of miR159 Gene Family and Predicted Target Genes Associated with Environmental Stress in Dendrobium officinale: A Bioinformatics Study
Source: Genes (Basel). 2022 Jul 8;13(7):1221. doi: 10.3390/genes13071221 (PMC9320484; doi:10.3390/genes13071221)
Supplement: Supplementary file 1 [file genes-13-01221-s001.zip › Table S2-revision highlighted with red.xlsx]

## Sheet: Table S2
Supplementary table S2. Functional annotation of predicted miR159-targeted genes in D. officinale.
Dof-miRNA159 gene family	Predicted target description	Predicted target genes ID (protein ID)
Dof-miR159a	Transcription factor GAMYB	Dca006397(PKU83922.1)、Dca012038(PKU79850.1)、Dca000984(PKU76381.1)、Dca020624(PKU70134.1)、Dca010603(PKU68859.1)、Dca005171(PKU64248.1)、Dca028065(PKU60151.1)
	Retrovirus-related Pol polyprotein from transposon TNT 1-94	Dca000803(PKU79458.1)、Dca016851(PKU77284.1)、Dca027066(PKU62697.1)、Dca028002(PKU59636.1)
	Hypothetical protein	Dca003039(PKU84526.1)、Dca027107(PKU81406.1)、Dca024876(PKU65568.1)、Dca024127(PKU59544.1)
	Chorismate mutase 1, chloroplastic	Dca012195(PKU65473.1)
Dof-miR159b	Histidine kinase CKI1	Dca020254(PKU83334.1)、Dca024208(PKU62716.1)
Dof-miR159c	Transcription factor GAMYB	Dca000984(PKU76381.1)、Dca010603(PKU68859.1)
	Retrovirus-related Pol polyprotein from transposon TNT 1-94	Dca007257(PKU71260.1)
	Hypothetical protein	Dca003039(PKU84526.1)、Dca019932(PKU64855.1)
	Chorismate mutase 1, chloroplastic	Dca012195(PKU65473.1)
Dof-miR159d	Transcription factor GAMYB	Dca006397(PKU83922.1)、Dca012038(PKU79850.1)、Dca000984(PKU76381.1)、Dca020624(PKU70134.1)、Dca010603(PKU68859.1)、Dca005171(PKU64248.1)、Dca028065(PKU60151.1)、Dca028065(PKU60151.1)
	Retrovirus-related Pol polyprotein from transposon TNT 1-94	Dca000803(PKU79458.1)、Dca016851(PKU77284.1)、Dca027066(PKU62697.1)、Dca028002(PKU59636.1)
	Hypothetical protein	Dca003039(PKU84526.1)、Dca027107(PKU81406.1)、Dca024876(PKU65568.1)、Dca024127(PKU59544.1)
	Chorismate mutase 1, chloroplastic	Dca012195(PKU65473.1)
Dof-miR159e	Transcription factor GAMYB	Dca006397(PKU83922.1)、Dca012038(PKU79850.1)、Dca000984(PKU76381.1)、Dca020624(PKU70134.1)、Dca005171(PKU64248.1)、Dca028065(PKU60151.1)
	Retrovirus-related Pol polyprotein from transposon TNT 1-94	Dca000803(PKU79458.1)、Dca016851(PKU77284.1)、Dca026772(PKU65364.1)、Dca027066(PKU62697.1)、Dca028002(PKU59636.1)
	Hypothetical protein	Dca027323(PKU84709.1)、Dca003039(PKU84526.1)、Dca027107(PKU81406.1)、Dca024127(PKU59544.1)
	Histidine kinase CKI1	Dca020254(PKU83334.1)、Dca024208(PKU62716.1)
	Chorismate mutase 1, chloroplastic	Dca012195(PKU65473.1)
Dof-miR159f	Transcription factor GAMYB	Dca000984(PKU76381.1)、Dca011035(PKU73345.1)、Dca020624(PKU70134.1)、Dca005171(PKU64248.1)
Dof-miR159g	Retrovirus-related Pol polyprotein from transposon TNT 1-94	Dca023804(PKU86598.1)、Dca000803(PKU79458.1)、Dca016851(PKU77284.1)、Dca026772(PKU65364.1)、Dca027066(PKU62697.1)、Dca028002(PKU59636.1)
	Hypothetical protein	Dca027323(PKU84709.1)、Dca027107(PKU81406.1)、Dca015023(PKU61584.1)、Dca024127(PKU59544.1)
Dof-miR159h	Transcription factor GAMYB	Dca000984(PKU76381.1)
	Retrovirus-related Pol polyprotein from transposon TNT 1-94	Dca000803(PKU79458.1)、Dca007257(PKU71260.1)、Dca026772(PKU65364.1)、Dca027066(PKU62697.1)、Dca028473(PKU60455.1)、Dca028002(PKU59636.1)
	Hypothetical protein	Dca003039(PKU84526.1)、Dca027107(PKU81406.1)、Dca024152(PKU65603.1)
	Histidine kinase CKI1	Dca020254(PKU83334.1)、Dca024208(PKU62716.1)
	Chorismate mutase 1, chloroplastic	Dca012195(PKU65473.1)
Dof-miR159i	Transcription factor GAMYB	Dca006397(PKU83922.1)、Dca012038(PKU79850.1)、Dca000984(PKU76381.1)、Dca020624(PKU70134.1)、Dca010603(PKU68859.1)、Dca005171(PKU64248.1)、Dca028065(PKU60151.1)
	Retrovirus-related Pol polyprotein from transposon TNT 1-94	Dca000803(PKU79458.1)、Dca027066(PKU62697.1)、Dca028002(PKU59636.1)
	Hypothetical protein	Dca003039(PKU84526.1)、Dca024876(PKU65568.1)、Dca024127(PKU59544.1)
	Histidine kinase CKI1	Dca020254(PKU83334.1)、Dca024208(PKU62716.1)
	Chorismate mutase 1, chloroplastic	Dca012195(PKU65473.1)
Dof-miR159j	Hypothetical protein	Dca018586(PKU85731.1)、Dca003039(PKU84526.1)
