# Supplementary material for: Genome-Wide Analysis of miR159 Gene Family and Predicted Target Genes Associated with Environmental Stress in Dendrobium officinale: A Bioinformatics Study
Source: Genes (Basel). 2022 Jul 8;13(7):1221. doi: 10.3390/genes13071221 (PMC9320484; doi:10.3390/genes13071221)
Supplement: Supplementary file 1 [file genes-13-01221-s001.zip › Table S3-revision highlighted with red.xlsx]

## Sheet: Table S3
Supplementary table S3. GO enrichment of the predicted 28 target genes of Dof-miR159s.
go_id	gene_id	Description	Ontology
GO:0000155	PKU83334.1	phosphorelay sensor kinase activity	molecular_function
GO:0000155	PKU62716.1	phosphorelay sensor kinase activity	molecular_function
GO:0003676	PKU79458.1	nucleic acid binding	molecular_function
GO:0003676	PKU71260.1	nucleic acid binding	molecular_function
GO:0003676	PKU62697.1	nucleic acid binding	molecular_function
GO:0003676	PKU65568.1	nucleic acid binding	molecular_function
GO:0003676	PKU81406.1	nucleic acid binding	molecular_function
GO:0003676	PKU77284.1	nucleic acid binding	molecular_function
GO:0003676	PKU86598.1	nucleic acid binding	molecular_function
GO:0003676	PKU65364.1	nucleic acid binding	molecular_function
GO:0003677	PKU60151.1	DNA binding	molecular_function
GO:0003677	PKU70134.1	DNA binding	molecular_function
GO:0003677	PKU64248.1	DNA binding	molecular_function
GO:0003677	PKU79850.1	DNA binding	molecular_function
GO:0003677	PKU83922.1	DNA binding	molecular_function
GO:0003677	PKU68859.1	DNA binding	molecular_function
GO:0003677	PKU76381.1	DNA binding	molecular_function
GO:0003700	PKU64855.1	DNA-binding transcription factor activity	molecular_function
GO:0003700	PKU84526.1	DNA-binding transcription factor activity	molecular_function
GO:0003700	PKU85731.1	DNA-binding transcription factor activity	molecular_function
GO:0004106	PKU65473.1	chorismate mutase activity	molecular_function
GO:0004842	PKU65603.1	ubiquitin-protein transferase activity	molecular_function
GO:0005525	PKU61584.1	GTP binding	molecular_function
GO:0008270	PKU65568.1	zinc ion binding	molecular_function
GO:0008652	PKU65473.1	cellular amino acid biosynthetic process	biological_process
GO:0008728	PKU61584.1	GTP diphosphokinase activity	molecular_function
GO:0009073	PKU65473.1	aromatic amino acid family biosynthetic process	biological_process
GO:0009736	PKU83334.1	cytokinin-activated signaling pathway	biological_process
GO:0009736	PKU62716.1	cytokinin-activated signaling pathway	biological_process
GO:0015074	PKU79458.1	DNA integration	biological_process
GO:0015074	PKU71260.1	DNA integration	biological_process
GO:0015074	PKU62697.1	DNA integration	biological_process
GO:0015074	PKU86598.1	DNA integration	biological_process
GO:0015074	PKU77284.1	DNA integration	biological_process
GO:0015074	PKU65364.1	DNA integration	biological_process
GO:0015969	PKU61584.1	guanosine tetraphosphate metabolic process	biological_process
GO:0016021	PKU62716.1	integral component of membrane	cellular_component
GO:0016021	PKU83334.1	integral component of membrane	cellular_component
GO:0016301	PKU61584.1	kinase activity	molecular_function
GO:0046417	PKU65473.1	chorismate metabolic process	biological_process
