# Supplementary material for: Genome-Wide Analysis of miR159 Gene Family and Predicted Target Genes Associated with Environmental Stress in Dendrobium officinale: A Bioinformatics Study
Source: Genes (Basel). 2022 Jul 8;13(7):1221. doi: 10.3390/genes13071221 (PMC9320484; doi:10.3390/genes13071221)
Supplement: Supplementary file 1 [file genes-13-01221-s001.zip › Table S4-revision highlighted with red.xlsx]

## Sheet: Table S4
Supplementary table S4. FPKM values of the 17 predicted targeted genes (FPKM >1) in different tissues.
Gene description	gene_id	Flower bud	Sepal	Labellum	Pollinium	Gynostemium	Stem	Leaf	Root	Green root tip	White part root
Transcription factor GAMYB	Dca000984	44.98	55.99	19.04	147.68	29.16	32.71	110.76	117.55	123.98	27.19
	Dca005171	112.81	554.01	270.24	0.54	116.82	223.58	52.96	62.96	84.73	68.87
	Dca011035	25	31.46	39.16	1.91	38.28	39.36	24.82	77.65	78.06	21.42
	Dca012038	6.63	3.28	2.58	11.03	2.65	2.31	1.37	10.8	7.79	11.26
	Dca020624	35.8	22.33	23.45	5.45	16.05	27.33	18.25	55.04	29.12	33.71
Retrovirus-related Pol polyprotein from transposon TNT 1-94	Dca000803	25.1	39.34	33.91	7.55	35.7	31.82	28.03	32.24	33.73	30.82
	Dca007257	1.43	0.37	1.34	0.1	0.38	0.52	0.36	2.49	2.36	1.72
	Dca023804	3.43	7.07	7.96	79.08	2.49	2.38	0.29	5.02	1.23	2.52
	Dca026772	40.93	14.32	17.99	29.9	36.59	23.45	32.66	71.14	60.04	65.81
Hypothetical protein	Dca003039	52.3	87.29	38.96	0.22	40.8	32.63	21.85	5.28	12.08	11.66
	Dca018586	3.72	0.25	0.31	0.51	1.55	0.45	0.95	10.02	0.53	0.46
	Dca019932	16.56	21.72	20.96	0.77	23.49	36.76	24.23	44.47	47.41	25.48
	Dca024127	17.06	16.48	19.5	0.93	10.9	15.93	10.9	14.52	16.96	14.93
	Dca024152	418.98	432.66	674.46	378.75	392.29	224.36	251.39	258.8	347.09	456.8
	Dca024876	1.22	3.42	1.62	1.21	1.01	1.91	87.83	1.54	5.85	3.36
Chorismate mutase 1, chloroplastic	Dca012195	79.83	74.57	64.66	7.42	59.51	87.56	463.37	21.51	44.46	35.15
Histidine kinase CKI1	Dca024208	8.45	4.48	5.04	0.3	5.3	5.46	3.45	8.24	5.64	5.7
