# Supplementary material for: Genome-Wide Analysis of miR159 Gene Family and Predicted Target Genes Associated with Environmental Stress in Dendrobium officinale: A Bioinformatics Study
Source: Genes (Basel). 2022 Jul 8;13(7):1221. doi: 10.3390/genes13071221 (PMC9320484; doi:10.3390/genes13071221)
Supplement: Supplementary file 1 [file genes-13-01221-s001.zip › Table S5.xlsx]

## Sheet: Table S5
Supplementary table S5. FPKM values of 8 D. officinale predicted miR159-targeted genes (FPKM >1) under different stress.
Dof-miRNA159 genes	Gene description	Target gene_id	FPKM.LT_CK	FPKM.LT	FPKM.DR6_CK	FPKM.DR8_DS5d	FPKM.DR10_RW1d	FPKM.JA_CK	FPKM.JA	FPKM.Cd_CK	FPKM.Cd15d	FPKM.Cd30d
miR159a, miR159d, miR159e, miR159f, miR159i	Transcription factor GAMYB	Dca005171	12.34	5.75	25.26	51.62	44	14.71	6.35	32.12	37.31	26.23
miR159g	Retrovirus-related Pol polyprotein from transposon TNT 1-94	Dca023804	5.78	1.65	0.01	0.09	0.04	0.19	0.26	1.01	1.7	0.77
miR159a, miR159d, miR159e, miR159g, miR159h, miR159i		Dca028002	3.57	0.78	6.15	8.1	5.59	0.03	0.02	0.03	0	0.03
miR159g	Hypothetical protein	Dca015023	189.95	315.52	579.4	559.27	587.75	154.99	119.79	72.99	77.09	73.96
miR159c		Dca019932	2.8	1.86	0.45	0.22	0.3	1.7	1.87	0.52	0.57	0.31
miR159h		Dca024152	299.81	247.39	256.29	286.01	253.89	134.29	87.25	440.45	426.76	405.68
miR159a, miR159d, miR159i		Dca024876	1.69	1.69	0	0.06	0	8.87	9.1	1.82	1.04	6.75
miR159a, miR159c, miR159d, miR159e, miR159h, miR159i	Chorismate mutase 1, chloroplastic	Dca012195	80.99	51.57	87.6	75.6	55.11	37.36	38.74	83.68	90.75	61.28
LT_CK (control of low temperature )
LT (low temperature 0°C for 20 hours)
DR6_CK (control of drought stress)
DR8_DS5d (water-withholding treatment for 5 days)
DR10_RW1d (rewatering for 1 day)
JA_CK (control of JA treatment)
JA (1 mM MeJA treatment for 4 hours)
Cd_CK (control of cadmium treatment)
Cd15d (14 mg/L cadmium treatment for 15 days)
Cd30d (14 mg/L cadmium treatment for 30 days)
